# Supplementary material for: ACAD8 deficiency promotes pathological cardiac hypertrophy in response to pressure overload by regulating histone isobutyrylation
Source: Nat Commun. 2026 May 11;17:6298. doi: 10.1038/s41467-026-72949-w (PMC13376936; doi:10.1038/s41467-026-72949-w)
Supplement: Supplementary file 4 — Source data [file 41467_2026_72949_MOESM4_ESM.xlsx]

## Sheet: Fig.1b
Fig.1b
Score	NPPA	NPPB
-0.38585	16.0347	13.2073
-0.37617	17.9833	15.0231
-0.62516	15.3141	13.9735
-0.52185	11.3357	12.3481
-0.07254	9.8267	9.30681
-0.59097	16.1638	13.6489
-0.63259	11.187	10.7514
-0.57504	11.8961	11.4977
0.474569	6.03973	5.47285
0.584223	6.47989	5.51976
0.385424	6.86145	5.02177
0.59124	6.92178	4.5799
0.599494	5.39722	3.96992
0.41487	7.15872	5.42838
0.709155	7.69872	5.42079
0.540148	6.38287	4.57026

## Sheet: Fig.1c
Fig.1c
	NC								HCM
BCAT2	9.1655	9.34996	9.41924	9.69199	9.23232	9.54758	9.57979	9.39899	9.34074	9.36037	9.26883	9.69329	9.53705	8.40755	8.96054	9.44978
BCKDHA	9.89079	10.2825	10.2903	10.2307	10.3345	10.0275	10.5143	10.3777	9.98555	9.95448	8.96726	9.89792	9.73979	9.21902	9.34795	9.77941
ACAD8	9.18749	9.31658	9.01779	9.17905	9.38926	9.09762	9.41863	9.16981	9.12212	9.1156	8.42129	8.45337	8.84962	8.97588	8.49473	8.83693
HADHA	12.4402	12.5326	12.4253	12.2436	12.7469	12.5076	12.4362	12.4298	12.3643	12.2118	11.9552	11.9963	12.7473	11.9548	12.2715	12.2217
HIBCH	8.15486	8.35739	8.04365	8.14245	8.65914	8.05342	8.11356	7.82705	7.71392	7.67611	7.01381	7.19586	7.53822	7.97247	7.68227	7.65019
HIBADH	10.3849	10.2044	10.0551	10.1257	10.5369	9.6761	10.4405	10.3475	9.73034	9.40498	9.51628	9.57678	9.59322	9.91135	9.80913	9.50248

## Sheet: Fig.1d
Fig.1d
			NC		HCM

## Sheet: Fig.1e
Fig.1e
	NC				HCM
BCAT2	0.868346	0.914422	1.09371	1.13133	1.00845	0.898093	0.804982	0.726457
BCKDHA	0.918392	0.60516	1.33533	1.14406	0.754998	0.457717	0.718378	0.475184
ACAD8	0.784979	0.981198	1.4796	0.809384	0.749411	0.318017	0.570849	0.318274
HADHA	0.882995	0.91381	1.1898	1.02097	0.686982	0.699799	0.863055	0.695402
HIBCH	0.833863	1.09411	1.04312	1.03664	0.84417	0.571038	0.705985	0.650579
HIBADH	1.02979	0.889747	1.08696	1.00867	0.813758	0.710639	0.769687	0.639525

## Sheet: Fig.1g
Fig.1g
	CMs	ECs	FBs	MPs	T cells	GNs
Number of values	5656	1858	1775	1413	606	181
Minimum	-0.3301	-0.3766	-0.392	-0.4146	-0.4367	-0.3029
Maximum	0.5624	0.4571	0.4594	0.4466	0.3423	0.3045
Range	0.8924	0.8337	0.8513	0.8612	0.779	0.6074
Mean	0.01908	-0.1211	-0.1432	-0.1136	-0.09256	-0.07141
Std. Deviation	0.1148	0.1047	0.1088	0.1322	0.1143	0.1092
Std. Error of Mean	0.001527	0.002428	0.002582	0.003518	0.004642	0.008115

## Sheet: Fig.1h
Fig.1h
		NCM	CM				NCM	CM

## Sheet: Fig.1i
Fig.1i
0w	5w	8w	11w			0w	5w	8w	11w
0.229393	-0.0158	-0.15282	-0.10277		Number of values	934	2016	1143	398
0.128239	-0.0407	-0.13267	-0.13868
0.121118	-0.09584	-0.12093	-0.33005		Minimum	-0.2283	-0.325	-0.3032	-0.3301
-0.01428	-0.25397	-0.0994	-0.13672		Maximum	0.4056	0.5624	0.3928	0.2583
0.100274	-0.12674	-0.07375	-0.09319		Range	0.6339	0.8874	0.696	0.5884
-0.05535	-0.1071	-0.14807	-0.0012
-0.01142	-0.09137	-0.11045	-0.17894		Mean	0.04515	0.01438	-0.0147	-0.03873
0.018816	-0.10591	-0.07696	-0.06761		Std. Deviation	0.102	0.1031	0.1017	0.05844
0.180331	-0.04873	0.207048	-0.04151		Std. Error of Mean	0.003337	0.002297	0.003008	0.002929
0.088051	-0.12226	0.040901	-0.08458
-0.04579	0.00226	-0.08388	-0.03491
0.092307	-0.09327	-0.06389	-0.08445
0.092789	-0.06697	0.033353	-0.04339
-0.04349	0.14503	-0.05293	-0.02408
0.05451	-0.18805	-0.11165	-0.0478
0.173073	-0.00265	-0.07772	-0.14425
0.182091	-0.10367	-0.06393	-0.07385
0.096522	-0.32502	-0.06403	0.051673
-0.07068	-0.04525	-0.07835	0.013912
-0.03312	-0.14	-0.07665	-0.06206
-0.07518	-0.08146	-0.07825	-0.02064
-0.12718	-0.10078	-0.09232	-0.05139
-0.05226	-0.11753	-0.11001	-0.05644
0.115063	0.143532	-0.06038	-0.06055
0.173713	0.18217	-0.03948	-0.05325
-0.00323	-0.12812	-0.09471	-0.07823
-0.00581	-0.11071	-0.06067	-0.0518
0.010659	-0.10162	-0.08306	-0.04718
-0.07108	-0.24264	-0.12708	-0.03674
0.032597	0.108895	-0.03428	-0.04717
0.029463	-0.14275	-0.16086	-0.0606
0.10177	-0.30549	-0.07792	-0.1156
-0.03021	-0.00583	-0.01015	-0.0462
-0.06879	-0.01545	-0.07257	-0.05673
0.089201	-0.10721	-0.0868	0.02286
0.259593	0.252915	-0.13822	-0.02295
-0.11108	-0.09495	-0.07535	-0.06257
0.101819	0.135365	-0.2402	-0.03805
0.035425	-0.0847	0.023839	-0.11393
0.017336	-0.14092	-0.10748	-0.02898
0.056936	0.087739	0.016934	-0.04508
-0.00655	-0.06091	-0.09512	-0.0661
-0.02594	-0.01929	0.158873	-0.06309
0.220959	-0.09603	0.376818	-0.02844
0.026545	-0.14748	-0.11211	-0.06151
0.039912	-0.14615	0.174739	-0.03952
-0.02103	0.024109	-0.08795	-0.07043
0.089319	-0.08977	0.02417	-0.0234
0.043795	-0.12034	-0.1056	-0.03821
0.133745	-0.12942	-0.07217	-0.0638
-0.01224	-0.15458	-0.04922	-0.04289
0.055621	-0.0681	-0.02983	-0.05303
-0.06088	-0.12453	-0.09342	0.019037
0.059145	-0.09954	-0.08343	-0.0654
-0.06069	-0.05893	-0.06776	-0.07096
-0.01377	-0.173	-0.01169	-0.04338
-0.01722	-0.14648	-0.0562	-0.06902
0.199115	0.187335	-0.13872	-0.08972
-0.0512	-0.05528	-0.0656	0.094663
0.24011	-0.04025	-0.11107	-0.07142
-0.00762	0.070385	-0.07198	-0.03725
-0.02969	0.215244	-0.13958	-0.00883
0.390344	-0.07115	-0.16534	-0.05151
-0.17623	-0.07073	-0.15778	0.004728
-0.12984	0.120966	-0.09443	0.013186
-0.08413	0.043024	-0.09927	-0.02404
-0.00971	0.129052	-0.24019	-0.03528
0.022289	0.038075	-0.13343	-0.03941
-0.04523	0.112966	0.041456	-0.04577
0.06458	-0.12855	0.189973	0.128678
0.086482	-0.00844	-0.08709	-0.08766
0.163169	0.144823	-0.02125	0.008036
0.091096	0.061037	0.276462	0.061118
0.278826	0.02915	0.181211	-0.04925
-0.01947	0.043213	-0.23614	-0.05951
-0.01785	-0.00894	-0.17038	-0.06639
0.202205	-0.08248	0.133594	-0.09653
-0.0073	0.045608	-0.05915	-0.04383
0.081818	0.192382	-0.02788	-0.07229
0.110844	-0.00679	-0.09444	-0.02498
0.029714	-0.10162	-0.09541	-0.06089
0.146072	-0.18497	0.039362	-0.04211
-0.03429	0.004378	-0.05061	-0.03653
0.147755	-0.07491	-0.14923	-0.06421
0.016962	-0.04785	0.09439	-0.02524
0.027655	-0.06519	-0.01447	-0.04691
0.021351	-0.01769	-0.07041	0.018696
0.077507	-0.22003	-0.17814	0.163756
-0.06416	0.10204	-0.25183	-0.05261
0.037923	0.006599	-0.09286	-0.11511
0.283399	0.023788	-0.25661	-0.08322
0.219938	0.049392	-0.14439	-0.04699
0.115436	-0.08546	0.014777	-0.04976
0.103937	0.112799	0.072548	-0.09789
0.062466	0.030586	-0.11846	0.013806
-0.07265	-0.14922	0.013195	-0.0502
0.283391	0.268257	0.125136	-0.05793
-0.16028	0.009538	-0.06845	0.001116
0.202295	0.000344	-0.05448	0.025881
0.256367	0.020935	0.069287	-0.00142
-0.11102	0.052101	-0.16392	-0.02146
0.161169	0.123935	-0.062	-0.03944
0.209768	0.012563	0.360178	0.023493
0.048853	-0.11976	-0.10964	-0.07148
0.089251	0.180701	-0.174	-0.05204
0.143086	-0.02604	-0.08015	-0.04003
0.188655	0.069789	-0.08118	-0.01761
0.206363	-0.0025	-0.23728	-0.02322
0.117758	-0.02013	-0.05727	-0.08629
0.111576	-0.05065	-0.23943	-0.07499
0.098049	0.087657	-0.14741	-0.00442
-0.12269	0.324169	0.070456	-0.09776
-0.12916	-0.05176	-0.00026	-0.04578
-0.01255	0.080818	-0.04326	-0.02809
0.125751	-0.07155	-0.02708	-0.0595
-0.1235	0.064839	-0.30321	0.046645
-0.12523	-0.07366	-0.09076	-0.05341
0.202023	0.110913	-0.07755	-0.05366
-0.07483	0.305147	-0.05222	-0.03136
0.025709	-0.07536	-0.07328	-0.03294
-0.05365	-0.03714	-0.20086	-0.09077
-0.01527	-0.06694	0.146053	-0.06079
0.029057	-0.06631	-0.07197	-0.04365
0.046636	0.04637	0.065711	-0.05765
0.021375	0.166772	-0.11045	-0.03963
0.014634	-0.06962	0.085951	-0.06344
-0.09537	0.156272	-0.06995	-0.0223
-0.04973	0.265949	-0.08335	-0.04597
-0.03936	-0.01584	-0.11425	-0.05288
0.161752	0.083745	0.031214	-0.04042
0.189339	-0.05631	-0.09961	0.033573
0.049602	0.167753	-0.22347	0.199518
-0.01827	0.016762	-0.08633	-0.02188
0.037938	-0.05976	-0.09719	-0.10444
0.078923	0.009241	-0.12265	-0.09222
-0.03203	-0.10907	-0.06798	-0.0363
0.015913	0.066315	-0.12972	0.01661
0.055123	-0.03692	-0.12654	-0.05527
-0.02843	-0.022	-0.08588	0.065353
-0.03428	0.208252	-0.12767	-0.03554
-0.02914	0.06277	-0.13105	-0.04061
0.200905	-0.09616	-0.12089	-0.06973
0.030883	0.017941	-0.11247	-0.0526
-0.01395	-0.00067	-0.10335	-0.03433
0.064349	-0.15982	-0.03642	-0.03727
0.081758	-0.04894	-0.07871	-0.05643
0.171785	-0.11782	-0.09393	0.029339
0.060997	-0.09245	-0.15966	-0.04016
-0.13423	-0.0584	-0.06713	-0.03807
0.04597	0.219274	-0.12513	-0.0279
-0.02435	0.088214	-0.06399	-0.03294
0.024633	0.362502	-0.09743	-0.05201
-0.01504	-0.00325	-0.21955	0.108774
0.093107	0.175647	0.017586	-0.05909
-0.02445	0.125312	-0.1055	-0.02964
-0.06446	0.035923	0.030457	-0.04237
7.06e-05	-0.06475	0.16686	-0.0668
0.003052	-0.04425	0.055803	0.181482
-0.05265	-0.0546	0.089521	-0.08364
-0.0901	-0.05273	0.063085	-0.04666
0.111315	0.030298	0.260977	-0.05309
-0.06031	-0.16905	0.053558	-0.03978
-0.05871	-0.1056	-0.06676	-0.08152
-0.028	0.274668	0.061614	-0.05758
-0.08049	0.20574	-0.05565	-0.0373
0.151786	-0.04014	0.048891	-0.01459
-0.01434	-0.03868	-0.04776	-0.0556
-0.09125	-0.01052	0.086958	0.031862
0.027729	0.061663	0.02231	-0.07278
0.045008	0.015284	-0.04455	-0.05567
0.138087	0.021393	-0.13182	-0.0858
0.258586	0.065591	0.035067	-0.05525
-0.08329	-0.03344	-0.04947	-0.01638
-0.07104	0.102569	-0.02377	-0.10735
-0.05599	-0.15751	-0.00869	-0.06618
0.048196	0.087187	-0.04556	-0.04636
-0.09823	-0.11369	0.013943	-0.05773
0.184869	0.064732	-0.15885	-0.06281
0.108092	-0.04009	-0.01575	-0.07207
0.051387	-0.11217	-0.06301	-0.25661
-0.05283	0.111408	0.048498	-0.03995
0.012678	0.093339	-0.13038	-0.08323
0.193396	0.037654	0.061184	-0.06701
0.06411	0.048003	0.098724	0.087262
0.058645	-0.0375	-0.10017	-0.0719
0.069284	0.10148	-0.1419	-0.08808
0.078653	0.179222	0.050785	-0.00011
-0.10795	0.147512	0.016586	-0.01788
-0.03661	-0.15625	0.227325	0.240076
0.08848	0.177202	-0.06363	-0.04921
0.069614	-0.12644	-0.08039	-0.11707
0.153035	0.059596	-0.11905	-0.02491
-0.01914	-0.08605	-0.00509	-0.08879
0.095505	-0.08464	-0.02151	-0.00761
0.059979	0.119351	0.005137	-0.03165
0.084133	0.137635	-0.1383	-0.06784
-0.03584	-0.04718	0.136802	0.087812
-0.08515	-0.08365	0.113381	-0.06844
0.085267	0.168001	-0.05398	-0.02274
0.003907	0.147183	-0.09313	-0.08348
0.066818	-0.0519	0.148856	-0.04007
0.040272	-0.10776	-0.06333	-0.06377
0.080852	0.278628	-0.07973	-0.06785
0.20054	0.175233	-0.02437	-0.05213
0.049214	0.019148	-0.14243	-0.06071
0.010892	0.354322	-0.08517	0.133135
0.121909	0.053433	-0.12847	-0.03355
-0.0489	0.202068	0.009104	-0.0365
0.050614	0.067146	-0.0616	-0.02572
0.095932	0.028203	0.023658	-0.0776
-0.04987	-0.00755	0.028107	-0.10487
0.074352	-0.0119	-0.05216	-0.04026
-0.0752	0.003806	0.086719	-0.05038
0.056552	-0.08927	-0.08785	0.071955
-0.07528	-0.02933	-0.00169	-0.06352
0.100807	0.015448	-0.04563	0.228567
0.061051	0.036881	0.051746	-0.05639
-0.13226	-0.09793	0.041692	-0.05854
0.157355	-0.02296	0.112522	-0.08217
0.125833	-0.04737	0.015319	-0.04862
-0.05121	0.130293	-0.05226	-0.0636
0.080758	-0.0971	-0.08312	-0.05611
0.011352	-0.14477	0.073511	0.230309
-0.01801	-0.01116	-0.03838	-0.03819
0.134521	-0.0416	-0.1346	-0.0487
-0.03228	-0.06189	-0.04708	-0.09228
0.14068	0.012729	-0.07449	-0.0704
0.039817	-0.09385	0.043746	-0.05035
0.110499	0.009335	-0.03294	-0.05756
0.157429	-0.1248	0.0263	-0.06145
0.122587	0.008215	0.056412	-0.04081
0.068857	-0.00163	0.006283	-0.04672
0.067374	-0.22937	0.006509	-0.05498
0.210749	0.182457	0.128719	-0.09362
-0.06371	-0.06127	-0.17649	-0.06149
0.011732	-0.06035	-0.10946	-0.06277
0.024513	-0.02929	0.049436	-0.02964
0.060814	0.005054	0.072914	-0.07637
0.168359	-0.06083	-0.10551	0.1015
0.258684	0.002886	-0.00157	-0.05891
0.02056	-0.03226	-0.11211	-0.07299
-0.00572	-0.05462	-0.11272	-0.06124
0.017364	-0.03281	-0.0956	-0.01776
0.092564	0.073214	-0.06154	-0.05246
-0.09628	0.115404	0.097299	-0.03702
-0.05311	0.303896	0.150549	-0.07362
0.264924	0.078309	-0.00708	-0.04066
-0.1085	-0.03517	-0.07464	-0.04555
0.186303	0.213816	0.08825	-0.01568
0.116245	-0.09214	-0.0851	-0.04977
-0.10127	-0.04515	0.123472	-0.04175
0.000841	0.005954	-0.01436	-0.05229
0.143785	0.012475	-0.08766	-0.0429
0.027576	-0.09497	-0.10519	-0.05266
0.077852	0.042711	0.242797	-0.03255
0.068792	0.158749	-0.02454	0.080395
-0.03994	0.112334	0.018626	-0.03228
-0.02863	0.006651	-0.05362	-0.0037
0.014074	0.059575	-0.01302	-0.10795
0.17477	0.318154	-0.01338	-0.0201
0.19316	0.077682	-0.05284	-0.0461
0.052523	0.04971	0.017787	-0.07115
-0.01312	0.119061	0.048497	-0.025
-0.08488	-0.10846	-0.0623	-0.04761
-0.0665	0.126016	-0.10759	-0.05052
0.069341	0.038258	0.046431	-0.06712
0.126496	0.02993	0.288862	0.041261
0.174897	0.036474	-0.10058	-0.07455
0.113506	0.01068	0.016554	-0.06945
0.021845	-0.04702	0.04556	-0.07615
0.01144	0.091286	-0.09902	-0.03034
0.05877	-0.07895	-0.01439	-0.03584
0.074387	0.014659	0.322637	-0.04082
0.014174	0.057241	-0.20624	-0.08308
0.195951	0.26739	-0.10933	-0.12252
0.056179	0.00292	0.122065	-0.05162
-0.03763	-0.1195	0.021948	-0.03923
-0.00013	0.043482	0.058161	-0.05353
0.308089	0.022825	-0.06708	0.00295
0.000364	0.016533	-0.08701	-0.05788
0.083705	0.058179	0.025725	-0.14927
-0.0819	0.065398	0.127847	0.142617
0.158369	0.064724	-0.06944	-0.00839
0.039704	0.109108	-0.112	-0.00499
0.012916	-0.02644	-0.03541	-0.05976
0.080516	0.01407	-0.0506	-0.03134
0.120435	-0.06094	0.045218	-0.04618
-0.10545	-0.15396	-0.09089	-0.0484
-0.10232	0.068093	-0.12266	-0.03791
0.006038	0.147961	-0.0727	-0.03897
0.115148	-0.0556	-0.10136	-0.05899
-0.10691	-0.03335	0.139903	-0.04128
0.013496	-0.05453	-0.09738	0.064502
0.100956	0.059296	-0.05297	-0.02187
-0.06763	0.240297	-0.0347	-0.03901
0.027532	0.118212	0.006403	-0.03632
-0.04337	0.113197	0.010849	-0.06135
0.17607	0.045176	-0.06097	-0.00191
0.016119	0.119023	-0.12746	-0.05529
0.203984	0.041608	-0.03258	-0.06645
0.158256	0.012655	-0.1488	-0.04439
0.068118	-0.09959	0.006962	-0.08352
0.063895	0.016122	0.072807	-0.06889
-0.11215	0.0074	-0.08091	-0.03678
0.133705	0.087464	0.061982	-0.09073
0.365111	-0.0783	0.018169	-0.03615
0.129803	0.039266	-0.0445	-0.09204
0.000131	-0.08086	-0.0577	-0.03955
-0.06601	-0.14764	-0.06329	-0.09727
0.205663	0.121391	0.137499	-0.06136
-0.08744	0.021806	-0.10709	-0.05428
-0.04333	-0.03242	0.139229	-0.02809
0.065022	0.1877	-0.08591	-0.04924
-0.03447	-0.06162	-0.02497	-0.02186
-0.12523	-0.09329	-0.06638	-0.04458
0.165544	-0.03624	-0.07731	-0.03993
0.183151	-0.16236	0.03844	-0.02776
-0.02857	-0.13706	-0.06057	-0.04167
0.044741	-0.0148	0.093485	0.020611
0.064244	-0.05043	0.094295	0.008872
-0.04652	-0.13216	0.091064	0.025857
-0.03117	-0.02182	0.072695	-0.08362
0.250038	0.153033	0.303657	-0.0781
0.108297	0.073471	0.18732	-0.10322
0.194967	-0.13765	-0.03172	-0.0244
0.080157	0.072329	-0.02963	-0.03783
0.027617	-0.09761	-0.13646	-0.11414
0.246044	0.065187	0.04173	0.06174
-0.03109	-0.13234	0.217436	-0.03601
-0.0127	-0.07778	-0.06992	-0.05767
-0.09943	0.036249	-0.03242	0.258315
-0.00874	-0.02373	-0.00473	-0.04452
0.017364	0.146125	-0.04898	-0.07037
0.157678	-0.10157	-0.05162	0.179354
-0.097	0.013535	-0.06855	-0.01182
0.070491	-0.01437	0.004397	-0.03004
0.003809	0.030626	0.000235	-0.00472
0.031216	0.040461	0.19842	-0.06718
-0.05519	-0.01515	-0.01237	-0.04069
-0.05412	0.029693	-0.03399	-0.03054
-0.015	-0.02051	0.201239	-0.07297
-0.14849	-0.13758	-0.04842	-0.07551
-0.01324	-0.00879	-0.10736	-0.04275
0.112752	0.094099	0.073012	-0.04878
0.170021	-0.00159	-0.00059	0.035663
0.123957	0.144284	-0.02004	-0.03851
0.123874	0.075036	-0.15388	-0.04518
-0.00316	0.039043	-0.10458	-0.05074
0.072657	0.181214	0.147785	-0.03455
0.126778	0.039477	-0.04657	-0.04906
0.087903	-0.09225	0.092562	0.019367
0.202215	-0.01693	-0.02939	-0.03542
0.178462	-0.09201	-0.05123	0.078267
0.11763	-0.00725	-0.08977	-0.03041
-0.04327	-0.13073	-0.15088	-0.05795
0.231125	0.260692	-0.06927	-0.0317
-0.00689	0.278108	0.099824	-0.04874
0.405557	-0.00944	-0.11542	-0.03293
-0.11913	0.037588	-0.04363	-0.03745
0.044081	0.010724	0.044639	-0.01938
-0.06414	-0.10006	-0.02941	-0.06019
0.080104	0.228874	-0.02468	-0.04429
0.162397	-0.10028	0.050693	-0.05875
0.324084	0.130833	0.092377	-0.02478
0.065089	-0.09948	-0.07236	-0.07079
0.064236	-0.06303	0.112228	-0.05665
-0.00489	0.058755	-0.11265	-0.14068
0.009746	0.021063	-0.10896	-0.02995
0.008355	-0.08807	-0.03438	-0.0397
0.006619	-0.03295	0.216888	-0.15484
-0.04538	-0.03545	0.073942	-0.07775
-0.02142	0.031196	-0.03247	-0.05953
0.006385	-0.0243	0.110579	-0.06405
-0.01084	0.016223	-0.00059	-0.00896
0.075612	-0.03966	0.035365	-0.05207
-0.04321	-0.01913	0.008393	-0.01556
-0.00199	-0.06131	0.00103	-0.04171
-0.10138	0.191117	-0.0377	0.019087
0.185686	0.506907	0.148723	0.023804
0.078685	-0.08813	-0.02256	-0.0523
-0.02243	-0.0304	-0.0948	-0.01589
-0.03586	0.094581	-0.09584	-0.10686
0.013456	-0.06716	-0.16871	-0.0211
0.234938	0.166698	-0.06752	-0.05619
-0.00388	0.051021	0.045279	-0.06188
0.1715	-0.01272	0.089331	-0.05101
0.024309	-0.00566	-0.02796	-0.04314
0.042421	0.331967	-0.07036	-0.01622
0.040027	0.054033	-0.0981	-0.06337
0.120975	-0.07869	-0.04617	0.05903
-0.00257	-0.075	-0.04307	0.037627
0.060205	0.020457	-0.04243	-0.10191
0.002464	0.131745	0.100644	-0.06915
-0.0262	0.243142	-0.0299	-0.01095
0.214689	-0.09021	-0.025	0.041501
-0.12762	0.096051	-0.13304	-0.0531
-0.09733	0.017065	-0.02723	-0.06919
0.119451	0.069936	-0.0432	-0.05716
0.102629	0.202457	0.096771
0.129532	-0.07716	-0.04662
0.174807	-0.02364	-0.13708
-0.0264	-0.02583	0.214221
0.054072	-0.07864	-0.14521
0.017585	-0.00037	0.020839
0.25018	0.412214	-0.03308
-0.08749	-0.03972	0.066011
0.049771	0.089613	-0.10097
0.185828	0.127019	-0.05667
0.056903	-0.01126	-0.04365
0.000775	0.121334	-0.04471
0.065373	-0.06523	0.012431
0.041065	-0.05802	-0.11814
-0.01539	-0.07015	0.083334
-0.12645	0.004288	-0.02781
0.064321	-0.06569	-0.11002
0.111599	-0.03298	-0.00283
0.152832	0.000759	-0.08061
0.008255	-0.04006	-0.02749
0.048548	-0.05224	0.105085
0.129533	-0.07049	0.076037
0.296129	0.105335	-0.02961
0.063316	-0.05304	0.060299
-0.01366	0.048036	-0.09922
0.10963	-0.00395	-0.10372
0.217308	-0.01356	-0.12
0.10614	-0.01938	-0.15715
-0.06446	0.087622	0.010256
0.027975	0.236292	0.115833
-0.00522	-0.07072	-0.04081
-0.03035	0.046221	-0.01563
-0.02783	-0.03066	-0.01321
0.131453	-0.02014	0.104395
0.020112	-0.05381	-0.07668
0.070259	-0.05099	-0.06137
-0.01965	-0.04091	0.010425
0.079063	-0.08459	0.115133
-0.05603	-0.05723	0.020763
0.039559	0.000703	0.083087
0.083964	-0.0478	0.006993
0.147804	0.087068	-0.05947
0.011773	0.038313	-0.09172
0.247603	0.047246	0.019621
0.043718	0.048653	-0.19649
-0.11453	-0.06246	-0.02442
-0.03219	-0.09315	-0.05684
0.075905	0.005117	-0.04306
0.101562	-0.09366	0.201618
0.053914	0.21209	0.115185
-0.05147	-0.08263	-0.14423
-0.13179	-0.03517	-0.09606
0.064431	-0.05109	-0.03118
0.054439	-0.10787	0.028089
0.139096	-0.0591	-0.1043
-0.10761	-0.08804	-0.04554
-0.07959	0.132938	-0.04482
-0.04254	-0.00815	0.084463
0.248238	0.074757	-0.00721
0.049861	0.130885	-0.00922
0.099241	0.050599	0.100196
-0.03894	-0.0296	-0.01192
0.067946	-0.00753	0.046391
0.133878	-0.00865	0.127463
-0.02611	0.00739	-0.0117
0.078329	0.027096	0.009654
-0.04236	-0.06567	-0.09833
0.028482	0.241263	0.020966
-0.10341	-0.01719	-0.01511
0.110846	-0.00717	0.022918
0.146336	-0.01923	0.164963
0.072574	-0.00869	-0.03069
0.002741	0.165809	0.060789
0.065287	0.049772	-0.04261
-0.03845	0.147019	-0.04498
0.198905	0.144402	0.1626
0.163575	-0.04996	-0.079
0.019696	-0.05614	-0.05321
0.010624	-0.02802	-0.16328
0.143104	-0.0995	0.161683
0.087062	0.098291	-0.00203
0.027719	0.026216	-0.09091
0.091739	0.116126	-0.09456
0.010727	0.299722	-0.09171
-0.09171	0.185315	-0.04492
-0.09273	-0.01527	0.051456
0.299347	-0.05515	-0.14668
0.063365	-0.01724	-0.06265
0.057766	0.000619	-0.12388
0.02971	-0.08499	0.057214
-0.10394	-0.03252	0.392791
0.179432	-0.04228	-0.07839
0.089765	0.071922	0.211792
0.182033	0.480507	-0.11643
0.002947	0.05089	-0.01155
0.091441	0.409056	-0.08444
0.170791	-0.08303	-0.06781
0.154257	-0.01702	-0.05729
0.100601	0.024293	-0.03615
0.128284	-0.02821	0.028634
0.04645	-0.06954	0.022302
0.007065	0.098664	-0.00049
0.131135	0.212028	-0.04606
0.180526	-0.09519	0.000457
-0.05193	0.056824	-0.05812
-0.06518	0.109781	0.09837
-0.01054	-0.06389	-0.11021
0.023177	0.168542	-0.18931
0.022975	-0.06776	0.008671
0.195953	0.113366	0.111022
0.044902	0.014907	0.072144
0.044258	-0.08193	0.029635
0.007369	-0.01576	-0.2252
0.063937	0.136521	-0.05793
0.194089	-0.02277	-0.0709
0.071782	0.118035	0.113719
0.029548	-0.11277	-0.01694
0.159109	-0.09847	-0.07486
0.065025	-0.13612	-0.04737
0.087202	-0.00476	0.111494
-0.00084	-0.02753	-0.12348
0.107137	-0.02165	0.051475
0.010284	0.177021	-0.07842
0.097446	0.052623	-0.01569
-0.0197	-0.06676	0.126466
0.137042	-0.10612	-0.12256
0.209833	-0.04503	0.069385
-0.09985	0.142315	-0.08778
0.094569	-0.09548	0.06327
0.144681	0.21569	0.131679
0.164982	-0.00325	0.147478
-0.05558	0.045325	0.061164
-0.01328	-0.10386	0.025003
-0.04622	-0.07653	0.117353
-0.00885	-0.07633	0.016395
0.34222	0.201077	-0.01812
0.216242	0.160752	-0.08108
-0.00591	-0.04069	-0.12299
0.082533	-0.02582	-0.06055
0.080195	0.018619	-0.08948
-0.0111	0.043977	-0.10623
0.114105	0.266092	0.208641
-0.02519	-0.01353	-0.06991
0.059586	0.12936	-0.00729
0.187446	-0.06957	-0.1424
-0.0531	0.125209	-0.04836
-0.21547	-0.02616	-0.09784
0.153377	-0.06689	-0.12288
0.01837	0.165836	-0.11473
0.165964	-0.05072	-0.0163
-0.04413	-0.01704	-0.02171
0.013971	-0.13885	0.095928
0.026192	0.069434	-0.02439
-0.15924	0.052006	-0.10447
0.14951	-0.18187	0.033672
0.132647	0.205688	-0.00595
0.310061	-0.06665	-0.04263
0.010524	-0.04311	-0.17427
-0.03237	0.188965	-0.0778
0.083129	-0.02029	-0.06845
-0.10228	-0.02355	0.256156
-0.0118	0.109283	0.104201
0.349908	0.086357	-0.03164
-0.0573	-0.07353	-0.09096
0.16776	0.087389	-0.0649
-0.00127	0.444261	-0.12505
0.056676	-0.04696	0.007878
-0.0636	-0.00998	-0.02733
0.030833	-0.12644	-0.10046
0.032335	0.376728	-0.00366
-0.04787	-0.03012	-0.02097
0.057062	-0.06032	0.01876
0.042339	-0.03364	-0.10927
0.085832	-0.05368	-0.06639
0.135566	0.207084	-0.01724
-0.13074	0.020594	-0.00283
-0.03188	-0.15941	-0.06953
-0.01709	0.127063	-0.02502
0.068115	0.002318	-0.0017
-0.03342	-0.02286	0.104006
0.129333	-0.07941	-0.10122
-0.03237	-0.1085	-0.08612
0.165581	0.039968	0.146968
-0.02653	0.20003	0.173818
-0.06963	-0.00912	0.038354
0.044932	0.040515	-0.04756
-0.10796	-0.07489	-0.02001
0.020577	-0.00382	-0.07045
0.050642	-0.04184	0.071596
-0.0859	-0.04075	0.056199
-0.01777	0.11202	-0.00405
0.10993	-0.0486	-0.00178
0.031231	-0.02571	-0.12795
0.253515	-0.00838	0.147905
-0.01273	-0.00264	-0.12226
-0.02624	-0.06197	-0.02958
-0.02326	0.141702	-0.02402
0.030441	-0.02203	-0.08728
0.036894	-0.07793	-0.05581
0.108745	-0.04037	-0.11852
0.090574	0.035604	0.079982
0.138479	0.134682	0.024685
0.03834	0.044144	-0.07781
0.266846	0.006923	-0.01985
-0.10885	0.006464	0.09329
-0.07732	0.014478	0.025975
-0.0044	-0.17406	-0.01179
0.31665	0.037794	-0.07161
-0.08164	0.520885	-0.05176
0.115682	0.054621	0.167307
-0.04941	-0.07525	0.037656
-0.03386	-0.01194	-0.06216
0.03739	-0.07342	0.133241
0.056858	0.043799	-0.07397
0.005946	0.006753	0.000707
0.03491	0.039057	-0.06304
0.227261	0.067168	-0.09501
0.148317	-0.10141	-0.07482
-0.09558	0.021681	-0.04917
0.218673	-0.01771	-0.06138
0.112708	-0.02154	0.115869
0.063511	-0.07346	-0.15413
0.130359	-0.02	-0.00107
-0.06067	-0.0189	-0.04929
-0.01935	-0.00645	0.141293
-0.02923	0.245846	0.078752
0.113829	-0.05555	0.108595
0.00415	-0.04188	-0.03987
0.132464	-0.06446	-0.00835
0.019746	0.094703	-0.07174
0.061512	0.153264	0.011456
-0.10786	-0.0316	-0.11738
-0.00569	0.068217	-0.12921
-0.0065	0.002788	-0.01737
0.174046	0.093597	0.177562
-0.07088	0.026214	-0.13467
0.076977	-0.00259	0.118831
0.025787	0.121993	0.02716
0.170216	0.118859	-0.11007
-0.00943	0.000921	0.047725
0.018536	-0.06381	-0.05493
-0.08102	0.080384	-0.09949
-0.0665	-0.11291	-0.11027
0.258785	0.179081	-0.00477
0.155948	0.031315	-0.04957
0.02829	0.002146	0.20335
0.014255	-0.08602	-0.07189
0.074372	-0.10327	-0.10882
0.103172	0.084512	-0.06764
0.079542	-0.10288	0.115585
-0.04181	0.00677	-0.08445
0.051453	0.079346	0.11173
0.024186	-0.12958	-0.10348
-0.02348	0.296083	-0.0079
0.021095	0.146863	-0.11996
0.002955	0.080202	0.049459
0.104156	-0.02175	-0.05595
-0.06665	-0.03524	0.02741
-0.11503	0.013582	0.112311
0.170187	-0.02684	0.287024
0.183978	-0.00668	0.103685
0.038721	0.131404	-0.05548
0.035466	0.061258	0.150685
0.115774	0.15501	0.132732
0.054784	0.050935	-0.05896
-0.07661	-0.07581	-0.05465
-0.06085	-0.05091	-0.06473
-0.04873	-0.01833	0.230109
0.090102	0.060598	-0.06129
-0.01168	-0.02862	0.018071
0.269	0.233835	0.086442
0.121255	0.080366	0.117926
7.17e-05	0.124437	-0.11931
-0.12159	0.059833	0.086323
0.094816	-0.06144	-0.11005
0.020709	-0.04566	-0.09498
0.178315	0.058242	0.117875
0.052583	-0.05914	-0.08269
0.039311	-0.13092	0.015951
-0.10152	-0.01775	-0.1374
0.041839	0.174385	0.082792
0.02249	0.128768	0.067834
0.089835	0.07605	0.307388
0.034645	-0.04709	-0.16938
0.01526	-0.01983	0.178024
0.024277	0.140431	0.142047
0.055482	-0.06499	-0.06455
0.097141	0.070941	0.061125
-0.12146	-0.12956	-0.05655
-0.07398	0.089445	-0.05832
0.019946	-0.09019	0.027793
0.031144	0.000282	-0.1141
0.085677	0.018431	-0.05841
0.0395	-0.06855	0.004425
0.064222	-0.04393	-0.08171
0.004112	-0.11063	-0.05041
0.025138	-0.09242	-0.08023
-8.09e-05	0.136665	-0.08365
0.338784	0.216391	0.050326
-0.09969	-0.11604	-0.07125
0.356706	0.039288	0.156855
-0.06093	-0.07811	0.032062
0.048325	0.003875	-0.00467
0.037509	-0.15393	0.104775
-0.05785	0.101661	-0.08257
0.014856	0.080803	-0.04107
0.014307	-0.06669	-0.02981
0.183117	0.137582	0.131925
-0.00706	0.172636	-0.0137
0.021336	-0.00201	0.083631
-0.07204	-0.11608	0.114821
0.063002	0.160674	0.104464
0.089129	-0.0705	-0.05486
0.199071	0.099957	0.034547
0.023392	-0.16255	0.082473
0.066107	0.228751	0.003765
0.053718	-0.08902	-0.13386
-0.05242	-0.12483	-0.02284
-0.16264	0.029877	0.034173
-0.01107	0.151441	0.144292
0.034546	0.007489	0.072945
0.004604	0.077091	-0.08337
-0.02051	0.064887	-0.04957
0.126647	0.051591	0.021721
-0.04689	0.107074	0.010727
-0.04132	-0.00979	-0.06373
-0.0034	0.128948	-0.05721
-0.033	0.052433	0.054829
0.060784	-0.03268	-0.06349
0.073519	-0.08512	-0.05533
0.060723	0.013517	0.027084
0.136845	-0.03667	-0.06165
0.068541	-0.04487	-0.11467
0.048623	-0.04374	-0.04762
0.159251	-0.03983	-0.04727
0.037164	0.076586	-0.00369
0.097542	0.154245	-0.0585
-0.00401	-0.05478	0.009349
0.043138	0.00553	-0.06696
0.194021	-0.02818	-0.1431
-0.01952	-0.03954	-0.06557
-0.02102	-0.10437	-0.08221
-0.07491	-0.05596	0.087811
-0.11622	-0.08793	0.195725
0.136704	-0.06642	-0.09023
-0.04477	0.051937	-0.09858
0.084769	0.18266	0.157577
0.09569	-0.03547	0.017372
0.028716	-0.018	-0.00715
0.010443	0.085104	0.036382
-0.0238	0.086957	0.055008
0.040196	0.028123	-0.05987
0.076194	-0.01273	-0.13516
0.089758	0.06335	-0.00641
0.307328	-0.1432	0.042799
0.029629	0.02067	0.060007
0.006661	0.141087	0.077668
-0.0275	-0.06732	-0.11152
-0.06864	0.161246	0.006865
-0.18512	-0.01623	0.003496
0.290671	-0.01807	-0.06394
-0.10107	-0.02254	-0.12811
0.061738	-0.09212	-0.10319
-0.05075	0.07244	0.007581
0.062806	0.042214	0.133562
0.128298	-0.05398	-0.12283
0.20326	0.027465	-0.19466
0.077877	0.041392	0.155086
0.047632	0.093034	0.06324
0.16095	-0.05335	-0.09295
0.123905	0.119147	-0.05426
0.022091	0.04435	-0.06642
0.095812	-0.09397	-0.03829
0.173556	-0.02954	0.061966
0.002435	-0.04321	0.09519
-0.07338	0.092198	-0.12146
-0.03313	0.091579	0.126942
0.366016	0.06239	0.022655
-0.02915	-0.09305	-0.04217
-0.03718	0.133823	-0.15752
0.192306	0.133108	-0.07774
-0.01363	-0.08324	0.023618
-0.01929	-0.08435	0.024173
0.109825	0.050594	-0.12866
0.043637	0.009118	0.015892
-0.01717	0.040413	-0.04591
0.030043	-0.04181	-0.08467
-0.09576	-0.09674	0.177054
-0.02338	-0.07811	-0.11254
0.041241	-0.07356	-0.12146
0.306936	-0.06768	0.082498
0.183632	-0.05577	0.037256
0.071376	0.05631	-0.06382
0.093658	0.035588	0.161325
0.055365	0.010869	0.080045
0.087481	-0.06626	-0.02493
0.061214	-0.02988	-0.0554
0.189642	-0.03502	0.005812
0.102609	0.02404	-0.09087
0.196993	-0.0953	-0.17337
-0.03843	0.330041	-0.00137
-0.00731	-0.05319	-0.10752
0.126502	0.197566	-0.11447
0.215317	0.10835	0.050184
-0.07619	-0.06991	-0.01264
-0.01266	-0.09383	-0.05583
-0.11507	0.014865	-0.05846
0.144875	-0.10018	0.257928
0.117348	-0.08272	0.212554
0.048087	0.083291	-0.09176
-0.00968	0.018641	0.041557
-0.1074	-0.06855	-0.19385
-0.01004	0.220097	-0.09317
0.118102	-0.04033	0.037546
0.039533	-0.13258	-0.08699
-0.05495	-0.04536	-0.0919
0.128068	0.019664	-0.05506
0.055535	-0.02662	-0.07863
0.057107	0.011127	0.03011
0.146286	-0.08539	0.016004
0.047975	-0.01666	-0.06718
0.136019	-0.03083	-0.02628
-0.01557	0.256624	0.204191
-0.04682	-0.04847	-0.04554
0.249448	0.192204	-0.07473
-0.10294	-0.00948	0.022966
0.125714	0.191946	0.10085
0.058364	-0.13954	0.237761
-0.04646	-0.00816	-0.09021
-0.10742	0.22889	-0.05518
-0.03369	0.007795	-0.12675
0.173783	-0.05716	-0.079
-0.02229	0.011959	-0.05118
-0.10896	-0.03015	-0.05516
0.024225	0.158184	-0.07177
0.019713	-0.08425	-0.12415
0.097748	0.111112	-0.08315
0.055444	-0.086	-0.01691
0.242626	-0.1353	0.020194
-0.02519	0.050603	0.329217
0.089634	0.036455	-0.15385
-0.04915	0.046645	0.169065
0.065334	0.097652	0.03536
-0.10454	-0.08995	0.242312
0.008196	-0.00662	-0.08821
0.08852	0.040007	0.169372
-0.05606	0.036732	-0.03636
-0.05658	0.020633	-0.11619
0.034535	0.043645	0.030596
0.115328	0.069984	-0.18491
0.010568	-0.14209	0.055954
0.046166	0.03807	0.103197
0.099602	0.00186	0.013383
0.214418	0.036217	-0.09842
0.238916	0.025985	0.033488
0.082278	0.004659	-0.12916
0.156668	-0.10217	0.158481
0.310166	-0.08155	-0.07626
0.172793	0.202628	-0.05926
0.150984	-0.09859	-0.07991
0.086726	-0.00073	0.26398
0.016418	-0.02928	0.027091
-0.01171	-0.02346	0.068285
0.178147	-0.05055	0.052095
-0.04456	0.115356	0.319919
-0.08364	-0.0571	-0.01809
0.158919	-0.03107	-0.02451
-0.09344	0.009021	0.121174
0.121305	0.011177	-0.09228
0.206458	-0.04813	0.205862
0.07859	0.105761	-0.03552
0.108682	-0.00381	-0.02695
0.071275	0.100686	0.01339
0.142186	-0.18263	-0.10642
0.069395	0.061468	-0.06164
0.044998	0.320144	-0.05996
-0.02896	-0.11412	-0.13342
-0.07572	-0.02562	-0.06641
-0.02143	0.083229	0.278531
0.260195	0.001592	0.333679
-0.01466	-0.06015	-0.02816
0.051701	-0.08177	-0.03865
-0.04374	0.064589	-0.10796
-0.0559	-0.04858	-0.02035
-0.05594	0.156957	-0.1147
0.013166	0.106005	-0.10271
0.006912	0.09816	-0.05306
-0.03789	-0.04105	-0.07087
0.048318	0.023317	0.238486
0.017494	0.207623	-0.06441
0.026422	0.015056	0.037365
-0.10152	-0.0478	-0.06476
-0.11677	-0.15568	0.007208
0.059474	-0.20413	-0.04201
-0.08849	0.115088	-0.05064
0.196582	-0.133	0.147751
-0.04238	0.084323	-0.03445
0.174495	0.247255	-0.05337
0.0217	0.012786	0.006803
-0.06309	-0.07679	0.005255
0.085947	0.01131	0.023774
0.166404	-0.0292	-0.109
0.01445	0.058382	-0.08989
0.083636	-0.0065	-0.00975
0.021677	-0.08287	-0.0257
-0.00913	-0.06345	0.052576
-0.14286	0.123791	-0.00183
0.045302	0.118724	-0.06617
0.123199	0.062724	0.188996
0.107607	0.019336	-0.10425
-0.02773	-0.0894	0.089293
0.118591	0.139824	-5.55e-05
-0.09717	-0.08497	0.072762
0.089568	-0.0133	0.293487
-0.18876	-0.04518	0.171187
-0.02375	-0.14481	-0.01082
0.011248	-0.0323	-0.04305
-0.14741	-0.08853	-0.15069
0.107375	0.000386	-0.01469
0.121377	0.045664	0.042474
-0.02758	-0.03245	-0.06465
-0.17596	-0.0339	0.200919
-0.07335	-0.04975	-0.04884
-0.04178	0.199376	-0.12936
-0.06786	0.004291	-0.06625
0.181013	0.175541	-0.11222
0.002348	-0.21412	-0.08177
-0.13939	0.040664	0.116538
-0.1897	-0.08615	-0.04433
-0.03589	-0.0045	0.061386
-0.22834	-0.10212	-0.06657
0.154255	0.112436	0.368295
-0.17265	0.023594	-0.11391
0.257229	0.080896	0.053707
-0.08789	-0.10186	-0.08579
-0.10617	0.01274	-0.16824
	-0.03282	0.042264
	-0.14121	0.050935
	-0.09506	0.118498
	0.17073	-0.0685
	0.219517	-0.01285
	-0.06771	0.15664
	-0.06092	-0.06155
	-0.08819	-0.1297
	0.082509	0.033084
	-0.0643	-0.0562
	0.043291	-0.13934
	-0.10222	-0.00068
	-0.13959	-0.07402
	-0.10416	0.009543
	0.087464	0.075882
	-0.08241	0.043999
	-0.02182	0.04403
	-0.00705	0.042665
	-0.06182	-0.04384
	0.017754	-0.1378
	-0.05003	-0.00453
	0.192516	0.021407
	0.010714	-0.07257
	-0.13086	0.088318
	0.038535	-0.0597
	-0.01968	-0.03567
	0.043499	-0.10462
	0.160127	-0.0943
	-0.1161	-0.02414
	0.126585	-0.06048
	0.10652	-0.1347
	-0.08692	-0.07235
	-0.06823	-0.06581
	-0.10939	-0.15508
	-0.02011	0.087517
	0.148625	0.034645
	-0.01009	-0.00486
	0.010768	-0.04725
	0.037296	-0.06809
	0.012166	0.016623
	0.024873	-0.11464
	0.163143	-0.09296
	0.043008	-0.16007
	-0.01765	0.071871
	0.001488	-0.0786
	0.026616	-0.08145
	-0.12576	-0.12631
	-0.00535	0.013422
	0.162623	-0.09768
	0.171699	0.016242
	-0.11543	-0.03533
	0.078829	0.093608
	-0.15818	0.089449
	0.038731	0.004916
	-0.05216	-0.00796
	0.145307	-0.05111
	-0.03971	-0.08303
	0.043898	-0.04073
	-0.03956	-0.10524
	-0.09336	0.010449
	-0.1147	0.34182
	0.187627	0.218655
	-0.00915	-0.01914
	-0.0253	-0.04849
	-0.07385	-0.14615
	0.356793	0.022363
	-0.03562	-0.132
	-0.05906	0.188926
	0.053531	-0.01579
	0.025606	0.028775
	0.023809	-0.05041
	-0.08432	-0.14826
	-0.09674	0.061336
	0.012382	-0.05861
	-0.2342	0.010858
	-0.03066	0.200036
	0.005644	0.165032
	-0.10372	0.189702
	-0.11986	0.169958
	-0.11001	0.002065
	-0.09481	0.044798
	0.034462	-0.12724
	-0.08811	-0.04647
	0.241461	-0.03401
	-0.08798	-0.03185
	-0.0686	-0.09193
	-0.01577	0.066355
	-0.05899	0.018825
	-0.09517	-0.02334
	0.009234	0.200714
	-0.00904	0.079061
	0.205363	0.027269
	0.061306	-0.13985
	0.024868	-0.07472
	-0.12148	0.191839
	0.051746	-0.06038
	-0.04816	-0.12762
	0.04346	0.141595
	-0.07177	0.035802
	-0.09983	-0.08209
	-0.03093	0.116645
	0.028603	0.116663
	0.048651	0.06989
	-0.0093	-0.0586
	-0.12312	0.268741
	-0.10824	-0.14497
	-0.03845	-0.10784
	0.084706	0.108509
	0.055872	-0.01897
	0.110826	-0.09495
	-0.00502	-0.17459
	-0.05003	0.027888
	-0.1292	-0.04582
	0.111548	0.023605
	-0.09279	-0.03197
	-0.00403	-0.20555
	0.058061	0.138894
	0.143319	-0.03599
	0.065311	0.217763
	-0.086	-0.13444
	-0.01091	0.07675
	0.058099	0.021485
	0.138657	-0.03149
	0.30803	0.060153
	0.171848	0.096714
	-0.04524	-0.03116
	0.037301	-0.04616
	-0.07938	0.062208
	0.092361	0.137909
	0.203458	-0.0203
	0.01123	-0.02156
	0.092925	-0.13072
	-0.04481	0.045172
	-0.06118	0.07017
	0.078668	0.06755
	0.087656	0.092738
	0.022706	0.029836
	-0.03985	-0.05225
	-0.07689	-0.12573
	0.12108	-0.00465
	0.01129	0.011896
	0.025188	-0.09233
	-0.00949	-0.10963
	-0.15292	-0.12641
	-0.0782	0.161661
	0.094301	0.259179
	0.562357	0.01869
	-0.0117	-0.04839
	0.038258	-0.05162
	0.01241	-0.04924
	-0.0592	0.081998
	-0.0133	0.061455
	0.094211	-0.07089
	0.066315	0.012706
	-0.07714	-0.03558
	0.044573	-0.07702
	-0.02154	0.093967
	0.28515	0.210044
	0.008896	-0.09587
	-0.09668	-0.01416
	0.072836	-0.02481
	-0.08284	-0.00617
	0.189699	-0.05707
	-0.03536	0.128515
	-0.00216	0.064375
	-0.11608	-0.09645
	-0.05904	-0.12746
	-0.05124	-0.10375
	0.327441	-0.12074
	0.064733	0.024589
	-0.0414	-0.01629
	-0.10161	-0.15947
	0.06842	0.017264
	0.224971	-0.06882
	-0.07108	-0.1138
	-0.025	-0.07766
	-0.00201	-0.08766
	0.070854	-0.02091
	0.094669	-0.17456
	-0.05969	-0.08403
	-0.00107	0.044034
	0.088935	0.016517
	0.055345	-0.06018
	-0.05116	-0.06025
	-0.10842	-0.03769
	-0.03376	-0.00972
	-0.07847	-0.02552
	0.232004	0.012368
	-0.0091	0.007933
	-0.10042	-0.01058
	0.083168	-0.07255
	-0.1165	-0.11017
	0.072796	-0.02219
	0.04451	-0.01594
	-0.02248	-0.0648
	-0.03094	-0.17336
	-0.09709	0.007081
	0.046805	0.056271
	0.032721	-0.11461
	0.019818	0.16621
	0.164104	0.134783
	0.039783	-0.09903
	-0.03736	0.088633
	-0.01929	-0.08521
	-0.09607	-0.04874
	-0.02719	0.04845
	0.003837	-0.01753
	-0.0758	-0.08739
	-0.03942	0.123104
	-0.06437
	-0.08418
	0.060802
	0.001646
	0.036261
	0.036611
	0.078569
	-0.11051
	-0.17809
	-0.06182
	-0.0615
	0.149766
	0.080076
	-0.00467
	-0.04073
	-0.00232
	0.002667
	0.062724
	0.039215
	-0.0132
	-0.05193
	-0.00652
	-0.05236
	-0.00952
	0.100132
	0.00021
	-0.10653
	0.035562
	-0.04934
	0.060354
	-0.04604
	0.228839
	-0.04968
	-0.04589
	0.009363
	-0.13311
	-0.11306
	-0.1576
	0.103336
	-0.02422
	0.057109
	-0.0449
	0.054052
	0.073531
	-0.13605
	0.02706
	0.114815
	0.007796
	-0.08271
	0.09494
	-0.06417
	0.129531
	0.093215
	0.072417
	-0.00387
	0.016559
	0.005895
	0.150647
	-0.09562
	0.043106
	-0.02061
	-0.0801
	-0.07471
	-0.05379
	-0.16102
	-0.014
	-0.05368
	0.034618
	0.025644
	0.172322
	0.070207
	0.022661
	0.071898
	-0.11378
	-0.0287
	-0.09555
	0.051802
	-0.05938
	-0.05392
	0.128533
	0.038033
	0.00377
	-0.10537
	-0.03153
	0.00063
	0.045029
	0.046728
	-0.00913
	0.09661
	0.093832
	0.278966
	0.039542
	-0.06059
	-0.04551
	0.026663
	0.215113
	-0.05907
	-0.0236
	-0.06317
	-0.01214
	-0.08153
	0.00605
	0.161036
	0.055697
	0.069566
	0.00934
	0.013792
	-0.07042
	0.025257
	-0.02254
	-0.10981
	-0.00204
	0.056237
	0.038353
	0.144269
	0.047821
	-0.00401
	-0.07831
	0.046584
	-0.00892
	0.052933
	-0.01875
	-0.07407
	0.117186
	0.157331
	-0.05293
	-0.09491
	0.116285
	-0.07173
	-0.04788
	0.233195
	-0.00254
	-0.05714
	-0.07134
	-0.0184
	0.04225
	-0.02169
	0.140589
	0.023769
	0.041442
	-0.02289
	0.141052
	0.102222
	0.103946
	-0.03814
	0.074466
	-0.04655
	-0.0463
	-0.01778
	-0.03712
	-0.02761
	0.014699
	-0.02028
	0.076718
	0.014131
	-0.00823
	-0.02249
	-0.04461
	0.065611
	0.044884
	0.166754
	0.069725
	-0.02773
	0.030605
	-0.07432
	0.168974
	-0.02524
	-0.05195
	0.13067
	-0.0125
	-0.03613
	0.057445
	0.014526
	-0.00475
	0.081706
	0.036997
	0.065275
	0.011148
	-0.0042
	-0.05061
	-0.02521
	-0.0558
	-0.02793
	0.434126
	0.02903
	-0.03254
	-0.10266
	-0.02775
	-0.15538
	-0.08145
	-0.04823
	-0.04024
	0.13875
	0.03744
	-0.05202
	0.230908
	0.039561
	-0.03186
	0.137629
	0.02166
	0.083991
	0.36019
	-0.02413
	0.004029
	0.032053
	-0.03419
	-0.04957
	-0.00767
	0.061627
	-0.05833
	0.04143
	-0.06185
	-0.05165
	0.072472
	-0.10867
	-0.03571
	-0.05851
	0.082991
	-0.01236
	-0.01423
	-0.06158
	0.239764
	0.06935
	0.0489
	0.00158
	0.015201
	0.145171
	-0.10775
	0.009949
	-0.04076
	-0.10514
	0.153133
	-0.16665
	0.100353
	-0.01909
	0.126381
	-0.06272
	-0.02816
	0.030983
	-0.0157
	0.065726
	-0.03732
	-0.0918
	0.144974
	-0.0903
	0.194446
	-0.04727
	-0.01856
	-0.07218
	-0.03156
	-0.05245
	0.124903
	-0.02183
	0.178793
	0.170627
	0.216954
	-0.05783
	-0.09095
	0.009162
	-0.07459
	-0.07762
	-0.08567
	0.208469
	0.093186
	-0.04615
	0.150241
	-0.05861
	0.142393
	0.016007
	-0.07533
	-0.05912
	-0.00549
	-0.04047
	0.003858
	0.038017
	0.078997
	-0.05697
	-0.03777
	0.10291
	0.121818
	-0.05179
	0.008397
	0.151913
	0.053638
	-0.03814
	0.104377
	-0.06509
	-0.02583
	0.065423
	-0.01245
	0.081109
	0.114042
	-0.02407
	0.088961
	-0.08431
	0.094543
	0.064447
	-0.04877
	-0.07881
	-0.05399
	-0.02706
	-0.06358
	0.260194
	-0.11393
	-0.00303
	0.078002
	0.016174
	0.096492
	-0.01768
	0.05733
	-0.03033
	0.156163
	-0.11291
	0.067967
	0.093285
	-0.04196
	-0.02929
	-0.06446
	-0.12107
	0.111483
	-0.03506
	-0.05261
	-0.05733
	-0.0578
	-0.06297
	-0.00484
	0.058763
	-0.06498
	-0.04871
	0.001155
	0.111165
	0.291568
	0.349723
	0.098544
	0.087555
	-0.05101
	-0.0009
	-0.04748
	-0.09637
	-0.02797
	-0.03081
	-0.00459
	-0.02054
	0.101859
	0.012778
	0.068164
	0.242629
	-0.02395
	0.097467
	0.076368
	0.320884
	-0.10046
	-0.10053
	0.128801
	-0.07823
	-0.05156
	-0.01667
	-0.03913
	-0.02236
	-0.07225
	0.132483
	-0.13594
	-0.05559
	0.027873
	0.140562
	0.076311
	-0.0344
	0.132053
	0.035955
	0.097695
	0.112722
	-0.10582
	-0.1144
	-0.02408
	0.140968
	-0.02148
	0.097932
	-0.02789
	-0.06153
	0.028934
	-0.04639
	-0.08371
	0.076321
	-0.02511
	0.139911
	-0.01301
	0.343188
	-0.00931
	-0.03552
	0.063043
	-0.05402
	-0.03504
	-0.0517
	0.036688
	0.218401
	0.04846
	0.264807
	0.023646
	-0.1276
	-0.05275
	0.156813
	-0.01478
	-0.01788
	-0.03057
	-0.00165
	-0.03772
	0.1537
	-0.0225
	-0.07594
	0.165896
	-0.04038
	0.216391
	0.061125
	-0.12306
	0.122505
	-0.15382
	0.297111
	-0.14523
	0.073713
	0.106136
	0.026917
	0.037674
	0.002109
	-0.05756
	0.055345
	0.063125
	-0.04127
	0.11559
	-0.06859
	0.139002
	0.074383
	-0.0557
	-0.13435
	0.201767
	0.075055
	-0.01631
	0.016622
	0.054215
	-0.04389
	-0.02421
	-0.06865
	-0.07836
	0.075745
	0.091806
	-0.06473
	-0.07964
	0.06193
	0.247953
	-0.02858
	0.038118
	-0.05648
	0.003197
	-0.06641
	-0.01805
	0.014132
	0.033861
	0.062572
	0.046094
	0.076638
	0.089947
	-0.01668
	0.129315
	-0.04639
	-0.07609
	0.086933
	0.060073
	0.025744
	-0.10555
	0.000552
	-0.0581
	0.00103
	0.014479
	-0.09019
	0.091122
	0.14751
	0.093088
	0.034927
	-0.10292
	-0.05702
	-0.03206
	0.062194
	-0.02406
	0.011897
	-0.04024
	0.029932
	-0.06811
	0.043631
	-0.08654
	0.019478
	-0.05164
	0.087324
	0.068948
	0.022771
	-0.01495
	0.20958
	0.406041
	0.162588
	-0.08724
	-0.0165
	-0.04503
	-0.04159
	0.021039
	-0.10325
	-0.08276
	0.0503
	-0.00332
	-0.03172
	0.039398
	-0.00539
	-0.06479
	0.090499
	0.00068
	0.005043
	-0.05802
	-0.10184
	0.173876
	0.117879
	0.166059
	-0.06372
	0.077665
	-0.08607
	0.241054
	0.098563
	-0.15576
	-0.06117
	-0.1532
	-0.10474
	0.016529
	0.038639
	0.057766
	0.04378
	0.160014
	0.006472
	-0.06366
	0.086531
	0.043862
	0.048411
	0.042368
	0.04338
	0.028836
	-0.0382
	-0.00282
	-0.09025
	0.215708
	-0.02915
	0.447182
	0.011034
	-0.05502
	0.074197
	-0.00877
	0.073697
	0.033747
	0.00729
	0.082958
	-0.01345
	-0.03388
	-0.05366
	0.020055
	0.064751
	0.071029
	-0.0308
	-0.06777
	0.239024
	-0.02868
	0.069582
	0.036099
	0.013069
	-0.0707
	-0.11603
	-0.03233
	-0.07835
	0.156658
	0.048347
	-0.01245
	0.062284
	0.02089
	0.164832
	0.053941
	0.228984
	0.075912
	-0.00263
	0.062075
	0.002195
	0.006221
	0.006669
	0.059725
	0.024373
	0.031524
	0.137753
	0.099421
	0.020944
	-0.00909
	-0.04435
	-0.04054
	-0.06142
	-0.07268
	0.12569
	0.035915
	-0.02699
	-0.06684
	-0.12306
	0.292709
	0.412714
	-0.04272
	-0.03453
	-0.07654
	-0.06075
	-0.04487
	0.038788
	0.380754
	-0.02493
	-0.03592
	-0.0261
	-0.07791
	-0.0706
	-0.06468
	-0.02617
	0.04913
	0.031608
	-0.02962
	-0.01119
	0.055057
	0.139075
	-0.02988
	-0.08677
	-0.04388
	-0.031
	0.172726
	0.166934
	-0.03858
	0.24048
	-0.06883
	-0.08569
	-0.16618
	-0.02094
	-0.01107
	0.084426
	-0.01956
	-0.0234
	-0.04805
	-0.07352
	-0.0192
	0.060497
	0.050454
	-0.03676
	-0.04323
	-0.03678
	-0.01419
	-0.04131
	0.060274
	-0.04343
	0.004139
	0.073207
	-0.05582
	0.141106
	0.03782
	-0.04893
	-0.03857
	0.0113
	0.047983
	0.003607
	-0.04542
	-0.02423
	-0.0171
	0.028697
	-0.03715
	-0.13008
	0.345615
	0.133021
	0.120046
	0.030485
	0.04871
	-0.04824
	0.009257
	0.274625
	-0.01892
	-0.00043
	0.046275
	0.141056
	0.191797
	-0.05322
	0.128782
	0.064489
	-0.03686
	0.131204
	-0.08823
	0.001967
	0.079026
	-0.0461
	-0.07724
	-0.0437
	-0.05372
	0.111933
	-0.0149
	-0.01141
	0.033411
	-0.00786
	-0.0336
	-0.00794
	0.210081
	-0.01374
	0.013218
	0.150018
	-0.08486
	-0.15278
	0.016602
	0.080399
	-0.02443
	-0.10932
	-0.04338
	-0.01023
	-0.05619
	-0.03937
	-0.09701
	-0.04033
	0.059766
	0.154837
	0.041006
	0.017866
	0.07514
	-0.04243
	0.148069
	-0.04448
	0.05734
	-0.05958
	-0.08709
	0.248798
	-0.00648
	-0.02406
	0.244635
	0.060035
	-0.06459
	-0.04723
	-0.06324
	-0.03482
	0.127926
	-0.07447
	0.037192
	-0.08278
	-0.0433
	-0.06008
	-0.02449
	-0.0533
	0.091891
	-0.00867
	-0.16083
	-0.03875
	-0.06091
	0.238919
	0.064167
	0.01395
	-0.0762
	-0.04198
	-0.01399
	-0.04928
	-0.0199
	-0.02639
	0.09358
	-0.03939
	0.031604
	-0.02353
	0.111055
	-0.01502
	-0.05306
	-0.00184
	0.060146
	0.222469
	0.070774
	-0.05678
	0.212921
	0.065319
	-0.05032
	0.046783
	-0.03161
	0.022954
	-0.02301
	0.007998
	-0.04472
	-0.06763
	-0.12106
	0.147611
	0.003836
	0.07123
	0.078176
	-0.01777
	-0.0052
	-0.04327
	0.055262
	-0.04608
	0.003828
	0.038053
	0.012694
	-0.0331
	0.147391
	0.167775
	-0.03737
	0.15651
	0.050366
	-0.01332
	0.061137
	-0.09202
	-0.06585
	-0.06113
	-0.04454
	-0.00441
	0.016935
	0.138177
	0.026518
	0.051694
	-0.04804
	0.096987
	-0.05235
	0.051673
	-0.08993
	-0.04669
	0.022947
	-0.01806
	0.492972
	0.203252
	-0.02229
	-0.04254
	-0.08306
	-0.01077
	-0.00606
	0.079895
	0.197632
	-0.02107
	0.017071
	-0.11808
	0.044862
	0.044508
	-0.12113
	0.130484
	0.066459
	-0.1225
	0.029699
	-0.10982
	0.160885
	0.155805
	-0.03385
	-0.12501
	0.081899
	-0.07419
	0.211506
	0.05565
	0.106027
	-0.02692
	-0.06203
	-0.02776
	-0.00694
	-0.04986
	0.135874
	-0.04825
	-0.03861
	-0.01362
[truncated: 18 more rows]

## Sheet: Fig.1j
Fig.1j
			Sham		TAC

## Sheet: Fig.1k
Fig.1k
	Sham						TAC
BCAT2	0.810764	1.12101	1.06087	0.917993	1.03772	1.03583	0.764078	0.719976	0.639299	0.721784	0.729514	0.752107
BCKDHA	1.00814	0.995235	1.01166	0.854973	1.07544	1.08943	0.722074	0.759382	0.803961	0.62444	0.531387	0.720425
ACAD8	0.918733	1.01734	1.06532	1.01262	1.10015	0.889043	0.363407	0.312704	0.560537	0.457921	0.247635	0.369197
HADHA	0.981857	1.08194	0.931283	0.88746	1.05989	1.05404	0.588203	0.644966	0.830119	0.640439	0.505238	0.637483
HIBCH	1.01918	0.948794	1.03943	1.06798	0.958877	0.992611	0.681046	0.897047	0.891702	0.759762	0.647017	0.876625
HIBADH	0.917207	0.959813	1.13182	0.936607	1.01052	1.0587	0.755086	0.876001	0.919458	0.864441	0.779544	0.859238

## Sheet: Fig.1l
Fig.1l
		siNc	siAcad8			siNc	siAcad8
						0.977423	0.247767
						1.01189	0.217194
						1.01189	0.313612

[truncated: 50 more sheets: Fig.1m, Fig.1n, Fig.2b, Fig.2d, Fig.2e, Fig.2g, Fig.2i, Fig.2j, Fig.2l, Fig.3a, Fig.3c, Fig.3d, Fig.3e, Fig.3f, Fig.3g, Fig.3h, Fig.3i, Fig.4a, Fig.4c, Fig.4e …]
